# Supplementary material for: The SARS-CoV-2 inactivated vaccine enhances the broad neutralization against variants in individuals recovered from COVID-19 up to one year
Source: Emerg Microbes Infect. 2022 Mar 3;11(1):753–6. doi: 10.1080/22221751.2022.2043728 (PMC8903755; doi:10.1080/22221751.2022.2043728)
Supplement: Supplemental Material [file TEMI_A_2043728_SM6132.zip › Suppl files/Supplementary Table S1 The information of study subjects and the time points of vaccination and blood sampling.xlsx]

## Sheet: Sheet1
						Vaccination			Blood sampling
					Donor	First	Second	Recovery time	Early stage of recovery	Late stage of recovery	Post vaccination	3 months post vaccination
					Donor 1	2021-06-04	Unvaccinated	2020-02-11	2020-03-15	2020-07-30	2021-07-08
					Donor 2	2021-04-15	Unvaccinated	2020-02-21	2020-04-07	2020-08-23	2021-05-14	2021-07-31
					Donor 3	2021-06-12	NA	2020-03-12	2020-04-10	2020-09-10	2021-07-09
					Donor 4	2021-05-01	Unvaccinated	2020-02-20	2020-03-23	2021-01-30	2021-07-31
					Donor 5	2021-05-28	Unvaccinated	2020-03-04	2020-05-03	2021-02-03	2021-07-13
					Donor 6	2021-06-09	2021-06-30	2020-03-24	2020-05-24	2021-02-20	2021-07-10
					Donor 7	2021-04-21	Unvaccinated	2020-03-02	2020-04-02	2021-02-03	2021-07-24
					Donor 8	2021-06-01	Unvaccinated	2020-02-13	2020-03-21	2021-02-06	2021-07-10
					Donor 9	2021-06-01	2021-06-26	2020-02-20	2020-03-21	2021-02-06	2021-07-03
					Donor 10	2021-06-05	Unvaccinated	2020-02-13	2020-03-21	2021-02-06	2021-07-10
					Donor 11	2021-05-21	Unvaccinated	2020-02-07	2020-03-09	2021-02-06	2021-06-03	2021-07-27
					Donor 12	2021-05-10	Unvaccinated	2020-02-04	2020-02-24	2021-02-03	2021-06-21
					Donor 13	2021-04-15	2021-11-24	2020-03-05	2020-04-05	2021-03-20	2021-07-31
					Donor 14	2021-05-29	2021-06-26	2020-02-19	2020-03-11	2021-03-27	2021-06-26
					Donor 15	2021-04-15	2021-07-13	2020-02-24	2020-03-25	2021-03-31	2021-07-07
					Donor 16	2021-05-28	Unvaccinated	2020-03-08	2020-04-07	2021-03-31	2021-06-11	2021-07-13
					Donor 17	2021-06-12	Unvaccinated	2020-03-18	2020-04-15	2021-04-11	2021-07-10
					Donor 18	2021-04-22	NA	2020-03-17	2020-04-25	2021-04-11	2021-07-24
					Donor 19	2021-05-19	NA	2020-04-03	2020-05-29	2021-04-14	2021-06-05	2021-07-23
					Donor 20	2021-05-23	Unvaccinated	2020-02-25	2020-03-16	2021-04-14	2021-06-05	2021-07-23
					Donor 21	2021-06-06	Unvaccinated	2020-02-28	2020-04-09	2021-05-29	2021-07-10
					Donor 22	2021-07-04	Unvaccinated	2020-03-10	2020-04-03	2021-06-19	2021-07-28
