# Supplementary material for: The SARS-CoV-2 inactivated vaccine enhances the broad neutralization against variants in individuals recovered from COVID-19 up to one year
Source: Emerg Microbes Infect. 2022 Mar 3;11(1):753–6. doi: 10.1080/22221751.2022.2043728 (PMC8903755; doi:10.1080/22221751.2022.2043728)
Supplement: Supplemental Material [file TEMI_A_2043728_SM6132.zip › Suppl files/Supplementary Table S2 The ID50 values of each plasma from 22 individuals at three follow up time points against 7 SARSCoV2 strains were calculated and listed.xlsx]

## Sheet: Sheet1
ID50 value		Donor 1	Donor 2	Donor 3	Donor 4	Donor 5	Donor 6	Donor 7	Donor 8	Donor 9	Donor 10	Donor 11	Donor 12	Donor 13	Donor 14	Donor 15	Donor 16	Donor 17	Donor 18	Donor 19	Donor 20	Donor 21	Donor 22
Early stage of recovery	WT	746.735	313.007	480.463	1303.45	555.475	846.769	500.417	364.085	405.639	2987.29	175.256	251.676	1859.55	257.337	301.898	167.404	1393.56	3301.88	451.91	1309.11	556.392	1542.81
	Delta	234.453	170.83	112.073	143.33	359.687	88.5292	264.104	45.4973	229.226	343.445	110.315	146.839	422.771	445.628	34.5832	67.1714	221.409	396.863	54.1546	360.729	235.258	466.442
	Kappa	362.119	271.667	177.279	410.49	513.823	429.586	216.572	231.519	116.234	446.426	111.135	86.5332	426.83	106.158	39.8372	41.1676	363.765	574.907	99.8198	274.205	95.7236	549.32
	Eta	139.905	206.991	214.217	236.614	206	120.754	268.343	229.681	49.5425	210.985	106.855	137.086	1126.13	245.166	202.49	66.0119	495.736	2723.03	360.282	583.103	138.66	471.821
	Beta	397.391	205.699	277.015	646.631	338.347	347.632	212.873	105.896	192.013	393.67	60.0333	133.462	655.576	97.55	65.6658	64.0625	341.101	287.771	43.589	337.609	209.059	286.335
	Alpha	396.693	236.684	517.146	572.282	296.543	463.74	109.263	72.3203	71.8359	381.996	165.883	249.391	598.119	333.465	124.421	165.469	535.571	2429.6	151.443	146.332	351.26	402.49
	Iota	691.51	210.447	609.608	505.138	196.774	612.503	491.729	661.483	270.3	284.137	65.1163	154.441	815.031	59.2568	158.2	154.091	214.283	591.439	166.475	294.994	251.864	518.368
Late stage of recovery	WT	66.1362	101.657	52.9041	101.532	139.254	73.9332	71.7496	20	84.165	220.086	156.557	20	60.8811	148.382	20	76.3098	137.615	202.029	20	123.469	20	66.8228
	Delta	20	20	20	41.7197	20	20	20	20	20	39.5889	20	20	20	20	25.8336	20	20	30.5432	29.1548	20	20.162	20.162
	Kappa	20	20	20	20	20	20	20	32.397	20	20	20	20	20	20	20	20	20	20	20	20	20	42.0169
	Eta	55.6919	68.0653	43.4863	132.344	139.076	20	49.9752	24.6222	39.6174	43.388	20	27.7539	67.4684	34.9428	50.1907	20	62.9944	20	58.2938	42.0595	20	76.8086
	Beta	20	20	20	29.3339	32.5274	20	20	20.0055	20	20	20	26.3123	30.1372	32.2984	47.2272	31.6959	20	20	20	22.9147	20	20
	Alpha	20	20	20	20	20	49	20	20	90.721	20	20	20	31.0761	20	20	20	43.8178	20	20.0635	20	20	20
	Iota	20	20	20	20	57.7478	20	20	20	33.2098	20	20	20	20	20	20	20	20	20	41.344	20	20	58.0166
Post vaccination	WT	765.868	118.321	780.089	1300.35	1671.3	685.57	1669.42	342.163	3241.02	3893.03	982.424	262.096	606.062	465.126	555.207	428.496	1479.58	2324.5	101.196	1424.17	471.842	1463.75
	Delta	279.701	97.1546	93.1819	175.006	362.676	135.915	209.152	20.1461	263.906	426.364	169.838	164.831	133.675	103.537	20	388.649	554.42	297.529	62.436	384.761	180.497	208.146
	Kappa	129.737	164.324	121.329	221.66	420.122	216.145	358.802	33.095	127.645	469.868	334.121	120.341	164.694	151.246	108.612	243.319	336.447	187.637	20	221.376	151.125	340.937
	Eta	406.462	159.362	660.329	569.701	505.804	382.07	521.741	203.124	389.891	331.22	302.385	325.045	406.576	285.79	456.036	277.382	1080.72	189.934	121.966	1361.68	328.801	542.459
	Beta	196.154	118.521	156.469	167.748	672.937	76.8097	165.952	140.095	147.054	723.991	173.591	191.021	161.158	143.319	201.585	244.583	506.736	268.378	121.475	686.44	197.994	167.664
	Alpha	237.582	299.64	514.782	474.873	975.569	289.012	584.567	285.586	341.944	330.804	1274.62	222.419	681.845	408.25	217.532	320.874	993.421	722.209	222.93	524.858	192.977	475.977
	Iota	335.532	153.362	184.992	614.492	271.439	690.826	134.666	285.247	395.253	698.699	225.895	42.3046	264.396	126.944	45.2242	106.654	779.121	547.135	85.6929	621.225	193.458	393.773
